# Supplementary material for: Population genetic analysis based on the polymorphisms mediated by transposons in the genomes of pig
Source: DNA Res. 2024 Mar 6;31(2):dsae008. doi: 10.1093/dnares/dsae008 (PMC11090087; doi:10.1093/dnares/dsae008)
Supplement: dsae008_suppl_Supplementary_Table [file dsae008_suppl_supplementary_table.xlsx]

## Sheet: Table S1
Table S1. QC information
Breeds	ID	Q20 bases	Q30 bases	GC content	Duplication rate	Reads passed filters	Depth
BJB1	15004676	0.97283	0.928277	0.45101	0.114244	0.992894	6.68739
BJB2	15004677	0.973081	0.926062	0.476187	0.105943	0.9913	6.7822
BJB3	15004678	0.973576	0.92961	0.433056	0.114072	0.993327	6.6152
BJB4	15004679	0.973664	0.929682	0.442447	0.108641	0.993124	5.87359
BJB5	15004680	0.974621	0.932527	0.448372	0.109086	0.992532	6.885
BJB6	15004681	0.974348	0.931061	0.437082	0.116997	0.993057	6.36847
BJB7	15004682	0.970515	0.922622	0.441679	0.0927575	0.992486	6.32393
BJB8	15004683	0.973525	0.930133	0.437656	0.101628	0.99331	6.38527
BJB9	15004684	0.974952	0.933062	0.439905	0.103209	0.993539	6.96649
BJB10	15004685	0.972497	0.925367	0.421855	0.100075	0.9927	6.94153
BJB11	15004686	0.974087	0.930614	0.439382	0.107993	0.993301	6.06695
BJB12	15004688	0.971941	0.924386	0.421056	0.103186	0.992614	6.67199
BJB13	15004689	0.97357	0.929869	0.440928	0.0963311	0.993139	6.2814
BJB14	15004690	0.973414	0.929859	0.443416	0.0957821	0.993077	5.9451
BJB15	15004691	0.976651	0.935479	0.442259	0.135461	0.993561	6.72207
BJB16	15004692	0.972152	0.924686	0.422237	0.104987	0.992631	6.82971
BJB17	15004694	0.973006	0.92684	0.418713	0.112379	0.992709	6.55148
BJB18	15004695	0.972958	0.927943	0.436105	0.0966319	0.99316	5.81442
BJB19	15004696	0.974656	0.932532	0.435806	0.0983853	0.99353	6.07206
BJB20	15004697	0.971707	0.923892	0.419546	0.105308	0.992472	7.0856
BJB21	15004698	0.973589	0.93	0.444151	0.105308	0.99309	6.22961
BJB22	15004699	0.971832	0.924364	0.419371	0.10517	0.991291	7.13162
BJB23	15004700	0.974012	0.929915	0.435683	0.107018	0.99343	5.9376
BJB24	15004702	0.97581	0.934233	0.438635	0.134344	0.992425	6.84876
BJB25	15004703	0.974438	0.932184	0.436779	0.0984839	0.993397	6.79613
BJB26	15004704	0.974865	0.933019	0.454161	0.10883	0.992878	6.56009
BJB27	15004705	0.976375	0.935264	0.466333	0.100437	0.992315	6.5781
BJB28	15004706	0.973016	0.926795	0.415221	0.107783	0.992617	7.02162
BJB29	15004707	0.97273	0.926224	0.416064	0.099741	0.992869	6.62187
BJB30	15004708	0.973889	0.928081	0.415906	0.108529	0.993015	7.132
BJB31	15004709	0.972764	0.926021	0.41693	0.107566	0.992878	6.78052
BJB32	15004710	0.9734	0.92944	0.440204	0.114367	0.992894	6.53138
BJB33	15004711	0.972701	0.925626	0.413487	0.109174	0.993058	6.78198
BJB34	15004712	0.97232	0.924871	0.417044	0.100486	0.992885	6.59339
BJB35	15004713	0.972084	0.924575	0.423721	0.103251	0.992306	6.83166

## Sheet: Table S2
Table S2. All sample information and sources
Breeds	ID Number	Source	Sequencing Depth
Large White1	ERR4336866	NCBI	13.7116
Large White2	ERR4336869	NCBI	9.42316
Large White3	ERR4336871	NCBI	8.78789
Large White4	ERR4336873	NCBI	17.0184
Large White5	ERR4336874	NCBI	9.09842
Large White6	ERR4336875	NCBI	11.5916
Large White7	ERR4336877	NCBI	14.2811
Large White8	ERR4336878	NCBI	11.0389
Large White9	ERR4336881	NCBI	21.5132
Large White10	ERR4336882	NCBI	21.6684
Large White11	ERR4336883	NCBI	26.1368
Large White12	ERR4336884	NCBI	10.1942
Large White13	ERR4336885	NCBI	24.8526
Large White14	ERR4336889	NCBI	19.7742
Large White15	ERR4336897	NCBI	23.2426
Large White16	ERR4336898	NCBI	14.2984
Large White17	ERR4336899	NCBI	13.7595
Large White18	ERR4336900	NCBI	18.0647
Large White19	ERR4336901	NCBI	11.5821
Large White20	ERR4336911	NCBI	20.0963
Large White21	ERR4336912	NCBI	15.1721
Large White22	ERR4336913	NCBI	13.9768
Large White23	ERR4336914	NCBI	13.3416
Large White24	ERR4336915	NCBI	14.27
Large White25	ERR4336916	NCBI	11.4926
Large White26	ERR4336917	NCBI	13.4263
Large White27	ERR4336918	NCBI	12.4174
Large White28	ERR4336919	NCBI	17.7337
Large White29	ERR4336921	NCBI	11.8305
Large White30	ERR4336922	NCBI	18.4026
Min1	YPP4250	GSA	40.8189
Min2	YPP4251	GSA	38.9868
Min3	YPP4252	GSA	34.2084
Min4	YPP4253	GSA	43.1863
Min5	YPP4254	GSA	47.5232
Min6	YPP4255	GSA	43.0758
Min7	YPP4256	GSA	44.0684
Lantang1	SRR17256706	NCBI	17.7432
Lantang2	SRR17256708	NCBI	16.9
Lantang3	SRR17256712	NCBI	20.2158
Diannan small-ear1	SRR17256716	NCBI	16.1947
Diannan small-ear2	SRR17256717	NCBI	17.7763
Diannan small-ear3	SRR17256718	NCBI	19.8411
Bama1	SRR17256719	NCBI	19.5405
Bama2	SRR17256720	NCBI	19.7474
Bama3	SRR17256725	NCBI	18.8184
Meishan1	SRR17256726	NCBI	16.9679
Meishan2	SRR17256728	NCBI	14.8205
Meishan3	SRR17256730	NCBI	20.1547
Meishan4	SRR17256731	NCBI	18.1832
Neijian1	SRR17256732	NCBI	20.8974
Neijian2	SRR17256734	NCBI	14.8374
Neijian3	SRR17256735	NCBI	15.8489
Tongcheng1	SRR17256740	NCBI	18.5874
Tongcheng2	SRR17256741	NCBI	17.68
Tongcheng3	SRR17256742	NCBI	17.4305
Tongcheng4	SRR17256743	NCBI	17.9726
Nangyang1	SRR17256751	NCBI	26.5016
Nangyang2	SRR17256753	NCBI	16.9063
Nangyang3	SRR17256754	NCBI	25.1768
Nangyang4	SRR17256756	NCBI	17.7774
Mashen1	SRR17256757	NCBI	23.8289
Mashen2	SRR17256758	NCBI	12.0263
Mashen3	SRR17256759	NCBI	14.1942
Mashen4	SRR17256760	NCBI	14.64
Mashen5	SRR17256761	NCBI	22.6342

## Sheet: TableS3
TableS3. Primer information for polymorphic TE assays
Sequence			Tm	Product Size (bp)
SINE-1	F	GTTTCCAAGAAGCTAAACAGGA	58	956/1250
	R	ACTGTGAACTCTGAACGTTTCC	58
SINE-2	F	CCAGAAATCTTCGCTACTTTGT	58	711/1006
	R	AGGAAACAAATGGAAGTTGAGA	58
SINE-3	F	AAATCTGATATTTGTGGGATGG	58	727/992
	R	AACACAGCGAATGTGTTTTACA	58
SINE-4	F	ACAAATTATCAGGCTGGCTATG	58	689/939
	R	AGACACTTCCATGGTTTGAGAC	58
SINE-5	F	AAATCAATCCGTTTTTGGTATG	58	965/1258
	R	TGTTGAATTTCATTTCTCCTCTT	57
SINE-6	F	TGAAATTTATCTGGGGTATGCT	58	705/996
	R	CTGCAAACAAAGGCAATTTTAT	58
SINE-7	F	GGGTACCTCCCTAGACCCTAAT	59	718/995
	R	TTAAGCCAACATGGGATTGTAT	58
SINE-8	F	TGTCCTCATGGACACTAGTCAG	58	716/999
	R	GTTGAGAGGATGGTTCTCAAAG	58
SINE-9	F	AGAAAGATATGGCTTCCATCCT	58	727/999
	R	TCTCTGCTTCCTGGATATCTGT	58
SINE-10	F	AGGACTCACACAACCTGATTTC	58	758/998
	R	CATCCTTGTTGGTTCTTGGTAT	58
SINE-11	F	GATCCTTAACCCACTGAACAAG	58	709/993
	R	ATCCCCTTATAATTTCCTGACG	58
SINE-12	F	TCCTCAGATCTCAGCCATAAGT	58	704/1004
	R	GGCATATGAGCTTAAGGATTCA	58
SINE-13	F	GGAGATTAAGGATTTGGCATTA	57	994/1287
	R	AAAATTTCCCAAGGTTTAAGGA	58
SINE-14	F	GAGAGCACAGTCTCGACATCTA	57	752/1024
	R	CCAACTGTGTCTTTGACCTACA	58
SINE-15	F	TTTATCCTCCACATGTAAAGTCA	56	992/1285
	R	GAGGGAAATCTTTTTGATATGC	57
SINE-16	F	AGTGGCTATGACTGGATGATTC	58	729/1000
	R	CCCATATTGGAAAAGAATCTGA	58
SINE-17	F	TTTTCTTCCACTAGGACAGAGG	58	698/1001
	R	TGATTAAGGTGGTAGCCTTCAC	58
SINE-18	F	TCAGATGTCAGCTACCACACTC	58	702/990
	R	CTGACCTTGAAGGAACTTTGTC	58
SINE-19	F	CTTAAAGAGCACCCAATGATTC	58	993/1287
	R	ATTGCTGTGGCTGTGATGTAG	59
SINE-20	F	CAATCAGCACCACGTACATATC	58	711/994
	R	GTGAGGCCAAAAAGAGACATAG	58
SINE-21	F	AGACCCACCATGAATGAATTAG	58	716/1002
	R	GCACATGTGTTGAGAAAAGTTG	58
SINE-22	F	CTTGATTCCCAGGACAAAAGT	58	952/1245
	R	TACGTCCTTTGAGATTCTGGTT	58
SINE-23	F	CTTTACCACGCTCTCTTCTCTG	58	708/1006
	R	TGAGAAGAGCATCTATGTCCATT	58
SINE-24	F	GAGTCAGGAGACTGAGTGAAGC	58	879/1170
	R	TGATGACCTCATAGATGGTGAG	58
SINE-25	F	TCATCTTGCTAGTCTGAAACCA	58	717/999
	R	GAATCAATGCCAGATCCTTAAC	58
SINE-26	F	TTAGTGGATTTTAAAGGGCTCA	58	702/995
	R	AACAGCAGGAGTCAAGGTAAAA	58
SINE-27	F	AAACAACACAGAGGAAGCAGAT	58	731/1000
	R	TACGTCAATTCAAGGGTAGAGC	58
SINE-28	F	GTACAATGGGGTACGAAAGAGA	58	743/1005
	R	CTTTCCTGCTATGCTTTGAGTT	58
SINE-29	F	ACAGTCCGCTCTCATCTCTAAG	58	980/1234
	R	AAGATTTCCACCTTTCCTCAAG	59
SINE-30	F	CCTTTATCCAGATCTTTCAGTCA	58	983/1276
	R	AATGGCCACCAATAGTTAAATG	58
LINE-1	F	TAATTAAGCTCTTCTTGTAGGGGT	57	339/254
	R	TTCAAGCCTACAGAAATGATGC	57
LINE-2	F	TGGTGCAGTTTCTCTATATTCCC	58	424/321
	R	GACAATGCCAGATCCTTAACCT	58
LINE-3	F	TACAGACAACAGATAGAGCAAG	54	976/86
	R	TCCTGTACATTAACATTTAAGCC	54
LINE-4	F	CAGCACAGGGAGCTATGTCCA	60	492/335
	R	CAAATCAGAGCTGTAGCCACCG	60
LINE-5	F	TTCTGGAAATGCATAGCTCCC	58	470/297
	R	CTAATGCCTTGGTTACACCCTC	58
LINE-6	F	TAATAAGCCTCGACTAACACCA	56	517/448
	R	AATTCCCGAGAGTAAATCAGC	56
LINE-7	F	CTACACCACACCTTATGGCAAC	59	486/289
	R	AGCCATATGAAGGAACAAGACA	58
LINE-8	F	CAAATTCAGACTCTACCGCACT	58	822/372
	R	ATGGCAAATTGAGTTCATTCCT	58
LINE-9	F	GATCCAAGCCATGTTAGTGACC	59	413/332
	R	TGTTAACTATTGCGCCACGAC	58
LINE-10	F	CAACATCAGGCAGTAATCTCACA	57	639/413
	R	TGAGCGAATATCAAATGAATGACC	56
LINE-11	F	TGCTGTCTTATGCTAATGGCAA	57	373/521
	R	CACTCATGCCTACATAATGGAA	57
LINE-12	F	ATTAGGAACCACGAAGTTGC	57	635/770
	R	TGGATACTAGTCAGATTCGCTT	57
LINE-13	F	CTAGAAGAGTTTCCTGGTAGCCTA	57	445/635
	R	ATATGGTTTGTTAGAAATGGCCTT	58
LINE-14	F	CCATTTCTAGAGCCACTCCC	57	743/1237
	R	TTCTGTTTTCGCTTGACTCCC	57
LINE-15	F	AGTATCATACAGAACAGATTCGC	56	579/676
	R	ATTAACATGTAGAACTGGCACA	56
LINE-16	F	CAAGGTAGCCTGAATTAAACCA	56	420/532
	R	TTTTAGACATGCACTCTTGGAC	56
LINE-17	F	TATCACTCAAAGTCAGCGTCCA	57	629/787
	R	GTGATCTTAACATAAGCCTTCGT	57
LINE-18	F	GCCACAACAGGAACTCTGACA	59	124/203
	R	CCCGCATTCCTCCAGTGCTA	59
LINE-19	F	CAGGGATCAATCGCATCCTCA	57	535/847
	R	GATAACTTGATCCCCTTGCTG	57
LINE-20	F	TTCCAGAAGCCTCTCTTTGACC	59	448/516
	R	TTCCTGCCCTGATAAGAACTCA	59
LINE-21	F	AGTGACAATTAGATAACCCGCAT	59	229/317
	R	TGATTTCATCTCTGTCCGTGGT	59
LINE-22	F	CCATGTTGTGCTTTTGTATCCTG	58	183/1089
	R	TGAGCCACATAGGAACTCCC	58
LINE-23	F	GCTCCACAAAGACTATCAACCC	59	496/603
	R	AGGCTTCTCTCTTGTTGTCAC	59
LINE-24	F	TTCTGGAAATGCATAGCTCCC	58	297/470
	R	CTAATGCCTTGGTTACACCCTC	58
LINE-25	F	TGTAGCTCCACATCAACCCTT	58	514/623
	R	ACTCATGTCAGCCTCTAGCAG	58
LINE-26	F	TGAGCTGCATTTTGAGTACC	56	263/461
	R	TTAACCCACTGAGCCACAACA	57
LINE-27	F	GCTCATGAAAGATACAAGCCCAA	58	521/658
	R	GGACTAAAGGCAACACTTGACA	57
LINE-28	F	ACTGTTCTTCATTATGGTGCTT	57	256/819
	R	CTACACCACAGATCACGGCAAG	58
LINE-29	F	AGCCTTTTATGCTCAATTTGCC	59	400/529
	R	TTACCTGCCTTAGAGTGTTGCT	59
LINE-30	F	ATTCACCACTAAGCCACGAT	58	299/435
	R	GGGAAATTCATCTTTATTGGGCAT	58
LINE-31	F	GGGATCAAACCTTCGTCCTCA	60	477/910
	R	TGCTAAATGCCACTGAATTGCT	60
LINE-32	F	GGTTTCCCCATCTTTGAGCATC	59	604/1463
	R	TTTCCCACCAAAGCCATAGCG	60
LINE-33	F	ATGCCAAATCCAGACAAAGGTT	60	579/819
	R	AGCTTTGGAAAGAAGTAGCCCTCA	60
LINE-34	F	GCACAGCATTTCAAAACCGAA	58	198/390
	R	TGCTGGATCCTTAACCCACT	58
LINE-35	F	ATTTACGAGATCCAGCATCAGG	59	474/611
	R	TCCCATCTCTTACATTGCTCCC	58
LINE-36	F	TTTCTCCTTTTACTACACGCCTA	57	329/624
	R	CAGGTTTTCTTCCGTCCTCC	58
LINE-37	F	ATTTCAGTTTACAGGCTTTGCTC	58	841/1140
	R	GCAGCAGAAACAAATCCGTCT	58
LINE-38	F	CCCCAATTAGATCCCTAGCC	57	795/1091
	R	GCATCAGATTCTGTAGAGCCAT	58
LINE-39	F	CACCATTCGTATCACACACGTT	58	588/852
	R	GTCTACGCATTGATTGTATACCAC	57
LINE-40	F	GACTAAACTACACCAGGCGCTA	58	855/1021
	R	TATCTTTCCACCTGATGCCCAC	59
LINE-41	F	AGGCAAAAGAATAAAGCAATGAGA	58	423/495
	R	ATTTTAGTGCCTATTTAGCATGGA	57
LINE-42	F	TGGTAAACAACCCCATACAGC	58	884/934
	R	TGGACGGTTATCTTTGTACCAC	58
LINE-43	F	GTTTGCCCGCTTCACTAACCA	59	311/586
	R	CTCGTTACCGCTGAGTCACA	59
LINE-44	F	GATGGTCCAAAACATAGCCCAA	59	685/964
	R	CATAGGCTGACATCTGTAGCTC	58
LINE-45	F	CTCTGTGTTGACCCCTAGTCC	59	372/521
	R	ACTGCACCTGTTCTTTAGGATG	58
LINE-46	F	ATTATCCCACCTTTTAATGCCTG	58	348/530
	R	CCTACGCTCTTCTTGATGGTT	58
LINE-47	F	ACCCAACTCTACTAAATCGGAA	57	355/979
	R	CATGATATACAAAGATCACGACCT	56
LINE-48	F	TTTTCCCCTGAGACATCACACC	59	265/890
	R	GGCCTTTGCATCTCTAATATGGAC	59
LINE-49	F	ATACTCAGTGAAGTAAGTCGGACA	59	600/721
	R	CACAGCAATGCCAGATATGAGC	59
LINE-50	F	CAGGACCTCCATATGCCATG	58	478/608
	R	AATGCAAAGCGATAGAACCGAA	58
LINE-51	F	AAGCCTATCTACCAGTTGAGCA	59	250/1067
	R	TCTCACCCTGGAATGGCTTG	59
LINE-52	F	CTCCAGTTAGACCCCTAGCC	59	390/494
	R	AGCACATTGGTGATCTATACCTG	59
LINE-53	F	GGCCTCTCATTGTTTTCAACCA	59	605/763
	R	TTGCCAGGGGACTTATACACCA	59
LINE-54	F	AGTGGCCCAAAGAAATAGCAA	59	746/1112
	R	ACAATAATTCCAGTCCGAGAGC	59
LINE-55	F	TGAGCCTGTGAAATCAACCC	58	592/824
	R	CAAGTCACTAAGTCTAGCCCAA	58
LINE-56	F	AGAAATGTCCCCAAATAAAATCGG	56	462/1120
	R	CAAGTCCACTGATTAAGGCTTC	56
LINE-57	F	TCCATCTATTCATCCGTCCCTC	57	720/1021
	R	TTATGCTCTGCCATAGACTCAC	57
LINE-58	F	TTGGAAATGCTCCTTAACCACT	57	762/1250
	R	TAGACAAAGAGCCACCAAGCC	59
LINE-59	F	TTTCCGACTGTCATCTTAAGCA	58	509/1123
	R	GAAAGGGCACAAATCAACCAC	58
LINE-60	F	AATTAGAAATAGCCACATTAGGGG	57	456/646
	R	CCATCTCTAGGCTTTAGGTCCA	57
LINE-61	F	AAAAGACTCACAGGCATACAGA	58	543/776
	R	TAGTTCTCGGCATATAGGTCCTT	58
	R'	CCATCCTGAGATAGATATGTGCT	57
LINE-62	F	GAGCACATTCCAGGATAGCTTC	58	921/500
	R	GAGCACATTCCAGGATAGCTTC	57
	R'	AGCCAGGTGAATGACTAATAAGCA	59
LINE-63	F	CATACACCCTCGTACTAGCAAC	57	777/635
	R	CATACACCCTCGTACTAGCAAC	57
	R'	AATAGTACCGTTTTGACCGAT	57
LINE-64	F	ATGTGATTTCCAGCACGTTG	59	933/697
	R	TTGAGATTCGCTTTGTGTCCCA	59
	R'	TCGGTTATAGCTCCAGTTCCAC	59
LINE-65	F	AGAGTGAGTACTTTAACACCCC	57	706/444
	R	GGCTGTACCAGTTTACATTCCC	59
	R'	TCAGAATTGTCTTTGCTGCATCC	58
LINE-66	F	CCCCTAACTCTGCATCTACTCC	59	1583/864
	R	TCGCTATTCTGTTCCATTGGTC	58
	R'	CAATAATCCCATGAATCAGGCATT	58
LINE-67	F	CATACACCCTCGTACTAGCAAC	57	619/762
	R	TCTCTTCCTATATGGATGCCTT	57
	R'	TTCTGGCTGCAATTTACCCTT	58
LINE-68	F	TAACGAACCCGACTAGTATCCAC	58	1411/755
	R	TAACGAACCCGACTAGTATCCAC	57
	R'	AGAGATCCCCTTAAGACCAC	57
LINE-69	F	CAACGCCAGATCCTTAATCCAC	59	825/678
	R	AGCTCTACTTAAAAGCGACACA	59
	R'	CTGTACATTATCCTATCGCAGGT	59
LINE-70	F	TCTCCGACACTGGTAATTGGT	57	1168/626
	R	GTTTCAAATGATGCAACCGACA	57
	R'	ATAAAGAGCCCAGAAATAAGCC	57
LTR-1	F	GCCGTGTCTATGACTTATACCAC	58	1243/500
	R	TGTCTGCCGGTCCATTACCAG	58
LTR-2	F	TCTCTCCTGCTTCAAGGTGT	58	860/259
	R	CCCCAACCATCAACTGTCAC	59
LTR-3	F	TTCATTCTCTTACCACGAGGAC	57	869/773
	R	GCAGATTATAAAGCCTTTGTCACC	57
LTR-4	F	TTGACAAATGAAATTCGGGACT	57	714/569
	R	CTACTTGGCTGGTTAATCGTT	57
LTR-5	F	TTTCCCATCTTTGCCGTTCGAG	60	1047/646
	R	GCGACAATGTATTTAACCCGTCT	60
LTR-6	F	GCTGAAGCCTCTGATTTCGTT	58	1357/634
	R	AGCCAAGGTAGACATTAGCAA	58
LTR-7	F	TCCATGTCTTGGCTATTGGAA	57	963/526
	R	GTCACAGCACATGTTACAGT	56
LTR-8	F	GGCAGTTAACAAACCCGACT	57	941/826
	R	TTTATCCTGGTAGATGACTGGCTA	57
LTR-9	F	TAGCCTTGTAAATGCTGTTTGGAC	58	504/412
	R	TTAAAACCATGAGCCCAACTCC	57
LTR-10	F	CTGTTCATCTGCACGGACCA	59	660/571
	R	ACCCCAGTATCATAACACTACCAC	60
LTR-11	F	AAATGGGGATAAATACTGATACCG	57	542/641
	R	AAAATTACTTACTCTCCGGCTT	56
LTR-12	F	CAAAGCCATTCTCTTGTCCACT	59	351/774
	R	CATGCGATCCTCACAACGAC	59
LTR-13	F	CATATGCCACAGTTGTAGCTCT	58	311/1075
	R	CACAGGAAGGCTTATGTACCCA	58
LTR-14	F	CTCTGATTCAACCCCTATCCTG	58	529/1218
	R	CGAATGCCTGTTCAGATCCCA	58
LTR-15	F	GACCCCAAGAGATAAGCACCA	59	877/1201
	R	TCATGGCAACACCAGATCGTT	59
LTR-16	F	AAAGCCACGTCATTTACTGC	58	530/1161
	R	ATTTGCCTCTGAAAGTGGAC	57
LTR-17	F	CTAAAGGGCTCTCCACATCC	58	638/1377
	R	TGCCTAGACCAATGTATTATGTCC	58
LTR-18	F	CCTTCCTATTGAGCATGGCCTT	60	501/1203
	R	TCCACCATGACTCCACGACA	60
LTR-19	F	TAGCCACATGTAGTAACTGGAC	57	539/1086
	R	ACTAAAATGATGCACATACCCAA	57
LTR-20	F	TCTTCTAGACCCAAACACCGTA	57	481/1111
	R	TCAGTGACGCCCATACCTCA	58
LTR-21	F	CCGAGTCTGTGACCTACACC	59	1087/1208
	R	TACCCATCACCCTTGCACTCA	59
LTR-22	F	AGGCTTGATCAGAGATTATCCCA	58	518/622
	R	GGAAATGAGCACCCTAATCCAT	58
LTR-23	F	GGCCAAAGTAGTGATTAACCCAA	59	255/1390
	R	GCCTCACAATGGAAACAACCC	59
LTR-24	F	CTCCATATGCCATGAGTGCAG	59	730/1449
	R	TCTCAATTTTGCCCTAGTCCCT	59
LTR-25	F	GATCCGTCACTCTCCCCGGTA	60	551/1218
	R	GCTCGATTGTCTCTTAACTGCT	59
LTR-26	F	GTGAATTTGTACACGACCCCTT	59	659/1388
	R	ACAGATTGCCTCAGAGATCACA	60
LTR-27	F	CTATATCCTGCACCTACAACCC	57	687/1424
	R	TGGAAAATATGCTGTCTACCGTA	57
LTR-28	F	ATAAGCACATGACTTTAGTTGGAG	57	318/1391
	R	CCATTAGAACCTAACTGGCCTA	57
LTR-29	F	GAGTACAGCCGACCTTGTCC	60	392/983
	R	TTGTAGCTCCAGTTCGACCC	60
LTR-30	F	TTTAAGAGGCCAAACTGTGCAA	57	440/1068
	R	TGTGGCATCAAAACCTAGCTG	58
LTR-31	F	GATGTCACTGCCTTGTCCTC	58	664/1245
	R	GCACTCAGGCTAAAGATAAGTCC	58
LTR-32	F	TACCTAAGCTGCCAAGTGCAT	59	696/764
	R	CACATTCTTCCCGGTTGGCTA	59
LTR-33	F	TTTTACTGCCCAGGTCTTGC	57	190/471
	R	ATTTATGACAGCCACTTATTCCT	57
LTR-34	F	TCTTAAGTTTCACAGCACCCAT	59	533/946
	R	TAATGTAGTGTCCCTAGCGTCT	59
LTR-35	F	ACTATACCCACTCTTAGGCAAC	57	487/1077
	R	GTCAAAACCATTCTAGGCCCTT	58
LTR-36	F	AGTGGCATTAAATACATCCACA	56	504/708
	R	CAATGCCAGATCCTTAACCC	56
LTR-37	F	TTGCCCATCCATTCTTAATCCA	57	317/1454
	R	TGTGCTCTCAGATATGACATCC	56
LTR-38	F	ACCATTGAGAATGATGTTAGCTGT	59	445/924
	R	ATTCTATTAGGCCACCATCACT	58
LTR-39	F	ACTGATCTAAAACATTGTGCCAAG	59	745/1447
	R	CCACTGAAGGTTACGGCCTA	59
LTR-40	F	TTTTCCAGAACATCCGACCTC	58	230/822
	R	GTCTTAAATCCAGCTCGCTCT	58

## Sheet: Table S4
Table S4. Length range distribution for per TE type
	DNA	LTR	non-LTR	Penelope	Other
50-100 bp	819	260	2573	23	1224
101-500 bp	1558	345	54523	15	164
501-5000 bp	18	65	6101	0	2
>5000 bp	0	1	122	0	0

## Sheet: Table S5
Table S5. MAF range distribution for per TE type
	DNA	Percentage	LTR	Percentage	non-LTR	Percentage	Penelope	Percentage	other	Percentage
0 ≤ AF < 0.01	985	0.411273	308	0.459016	10323	0.163032	17	0.447368	559	0.402158
0.01 ≤ AF < 0.05	1010	0.421712	215	0.320417	16403	0.259053	12	0.315789	527	0.379137
0.05 ≤ AF < 0.1	226	0.0943633	48	0.071535	9132	0.144222	5	0.131579	135	0.0971223
0.1≤ AF < 0.2	120	0.0501044	41	0.0611028	10497	0.16578	4	0.105263	77	0.0553957
0.2≤ AF < 0.3	37	0.0154489	35	0.052161	7279	0.114958	0	0	45	0.0323741
0.3≤ AF < 0.4	13	0.00542797	15	0.0223547	5271	0.0832452	0	0	24	0.0172662
0.4 ≤ AF < 0.5	4	0.00167015	9	0.0134128	4414	0.0697105	0	0	23	0.0165468

## Sheet: Table S6
Table S6. Polymorphism rate statistics for loci with MAF>0.1
TE type	MAF>0.1
SINE	1
LINE	0.8421
LTR	0.8823

## Sheet: Table S7
Table S7. Table S5. Shared and private traits of crossbred pigs with Chinese native and commercial pigs
Shared trait	Private trait (crossbred pigs and Chinese local pigs)	Private trait (crossbred pigs and commercial pigs)
pH 24 hr post mortem (ham)	Biceps brachii length	Eosinophil number
Ham meat weight	Monocyte percentage	Phagocytic activity
pH for Semispinalis Capitis	Carcass temperature (24 hr post-mortem)	Total body fat tissue linear
Cooking loss	Number of stillborn	IgM-positive leukocyte number
Off-flavor score	Testicular weight	Granular leukocyte to lymphocyte ratio
Side fat thickness	Plasma FSH concentration	R-value
Polyunsaturated fatty acid content	Mycoplasma hyopneumoniae antibody titer	Loin muscle width
Total number born alive	Half carcass weight	Spleen weight
Fat percentage in carcass	Rib weight	Lactate / diameter of white fibers
HDL cholesterol	Backfat linear at last rib	Intestinal fat percentage
Change in tetanus antibody titer	Empty body protein linear	Lipid accretion rate
Diameter of type IIb muscle fibers	Backfat linear at tenth rib	R-value / diameter of white fibers
Shoulder meat weight	Stiffness	Average glycolytic potential
Loin and neck meat weight	pH 40 minutes post mortem (ham)	Loin meat weight
Percentage type IIa fibers	subjective pork flavor in fat	Mean corpuscular volume
Reflectance value	Lysozyme level	Glucose level
LDL cholesterol	Vaccenic acid content	Longissimus muscle length
External fat on ham	Relative area of type IIb fibers	subjective abnormal flavor in fat
Ear weight	Average chain length	Musculus biceps femoris and ham meat and bone ratio
Salmonella count in spleen	Temperature 40 minutes post mortem (loin)	Diameter of angular fibers
lean thickness between 3rd and 4th last ribs	CO2 partial pressure	Lean meat + bone in back
Red cell distribution width	Overall impression, sensory panel	Shoulder weight, Boston
Number of ribs	PRRSV antibody titer	uterine horn length
Meat color OPTO	Musculus semitendinosus (ST) weight	Time spent walking
Carcass temperature (45 minutes post-mortem)	Lactate level	Number of white fibers
White blood cell number	Musculus semimembranosus et adductor (SMA) weight	Ear size
Ham percentage	Number of capillaries per type I fiber	Knuckle ham weight
Japanese color scale	Leptin level	Interferon-gamma to interleukin-10 ratio
Shear force at first peak	Ratio of ham fat weight to half carcass weight	N1c-positive leukocyte number
Muscle fat content		Carcass width (minimum)
Unsaturated fatty acid content		Connective tissue amount
Linoleic acid content		Average lactate
Number of muscle fibers per unit area
Age at puberty
Shear force
Trimmed wholesale product / live weight
Fat-cuts percentage
Lactate dehydrogenase level
Intestinal fat weight
Mean corpuscular hemoglobin concentration
Belly percentage
Time spent feeding
Feet and leg conformation
Percentage of backfat and leaf fat in carcass
Lean meat weight
Saturated fatty acid content
Base excess
Diameter of type I muscle fibers
CSFV antibody level
Front leg conformation
Ear area
Carcass weight (cold)
Backfat thickness between 3rd and 4th rib
Leaf fat weight
Inside ham weight
Bone mineral content
Loin muscle area
Bicarbonate level
Hemolytic complement activity (classical pathway)
Shoulder weight
Thoracic vertebra number
pH 24 hr post-mortem (loin)
Capric acid content
Potassium level
Average instron (star probe) force
Diameter of type IIa muscle fibers
Neck fat weight
Conductivity 24 hours post-mortem
Loin percentage
uterine horn weight
backfat above muscle dorsi
tenderness score
Smell intensity - fat
Litter size
Belly weight
Body weight
Interferon-gamma level
Diameter of giant fibers
Carbon dioxide level
Percentage type IIb fibers
skatole, sensory panel
Liver weight
Loin weight
Melting point
Intramuscular fat content
pH 48 hr post-mortem (loin)
Conductivity 24 hours postmortem (loin)
Skin thickness
Number of capillaries per muscle fiber
PH for Biceps femoris
Monocyte number
Backfat at tenth rib
Right teat number
Toll-like receptor 2 level
Change in Mycoplasma hyopneumoniae antibody titer
Estimated carcass lean content
Ear erectness
Cooking yield
Oxygen saturation
Melanoma susceptibility
Fat area percentage in carcass
Shear firmness
Platelet count
Meat color-a
Juiciness score
Hind leg conformation
Cholesterol level
Small intestine length
Shoulder external fat weight
Vertebra number
Flavor score
Oleic acid content
Loin and ham percentage in carcass
External fat on loin
Left teat number
backfat at P2 position
Aspartate aminotransferase activity
Mycoplasmal pneumonia susceptibility
Lumbar vertebra number
Meat color-b
Sarcocystis miescheriana IgM levels
C3c concentration
Loin muscle depth
chew score
Margaric acid content
Creatine kinase level
Front feet conformation
Diameter of muscle fibers
Subcutanous fat area
Mean corpuscular hemoglobin content
subjective abnormal odor
Backfat at last lumbar
Backfat at rump
NADP-malate dehydrogenase activity
Segmented neutrophil number
Backfat at mid-back
pH 45 minutes post mortem
Nonfunctional nipples
Sodium level
Backfat percentage
Backfat at first rib
Body temperature
Trimmed wholesale product / carcass weight
Conductivity 45 minutes post-mortem
Time spent drinking
Daily feed intake
Blood pH
Activity during lying
Osteochondrosis score
Number of capillaries per type IIa fiber
Jowl weight
Age at slaughter
pH for Semimembranosus
Physis score
Teat number
Meat color b*
Meat color chroma
Body weight (weaning)
androstenone, sensory panel
androstenone, laboratory
Triglyceride level
Drip loss
O2 partial pressure
Adipocyte diameter
Ham weight
Interleukin-10 level
Percentage angular fibers
Palmitoleic acid content
Belly meat content
Protein accretion rate
Actinobacillus pleuropneumoniae susceptibility
Total muscle fiber number
PH for Longissmus dorsi
Lean cuts percentage
Umbilical hernia
Locomotion
Myofibril fragmentation index
Meat color a*
Change in interferon-gamma level
Calcium level
Thawing loss
muscle protein percentage
skatole, laboratory
Reproductive tract weight
Percentage type I fibers
Toll-like receptor 9 level
Backfat between 3rd and 4th last ribs
Heart weight
Total shear work
Spareribs weight
Palmitic acid content
Stearic acid content
Cortisol level
Percentage giant fibers
Alkaline phosphatase activity
Loin fat percentage
CD4-positive leukocyte percentage
Backfat weight
Time spent socializing
Myristic acid content
Linolenic acid content
subjective pork odor
Water holding capacity
Hematin pigmentation
Smell intensity
Hematocrit
Arachidonic acid content
Marbling
Lean meat + bone in ham + back
Hemolytic complement activity (alternative pathway)
Semimembranosus angle
Gait score (hind)
Fat weight (total)
Monounsaturated fatty acid content
Backfat at last rib
Meat color L*
Lymphocyte number
Cholesterol level in meat
Gadoleic acid content
Meat color score
Feet weight
CD4-positive/CD8-positive leukocyte ratio
Uterine capacity
Average backfat thickness
Fat protein content
Interleukin-2 level
Shoulder subcutaneous fat thickness
Muscle moisture percentage
cis-9-Heptadecenoic acid content
Ham fat thickness
Cutlet weight
Meat color-L
Empty body lipid content
pH for Semispinalis Dorsi
Carcass length
Average daily gain
Salmonella count in liver
Salmonella count in liver and spleen
Sarcocystis miescheriana IgG levels
Time spent rooting
Cervical vertebra length
Hemoglobin
Carcass fat-free weight
Dressing percentage
Bone mineral density
Conductivity 24 hours postmortem (ham)
Time spent lying
backfat between the last 3rd and 4th lumbar
subjective boar flavor in fat
Arachidic acid content
Corpus luteum number
Empty body protein content
Fat to meat ratio
Phosphate level
Feed conversion ratio
Subacid smell
Creatinine level
Lauric acid content
Backfat between 6th and 7th ribs
Skin percentage
subjective boar flavor in lean
NADPH-generating enzyme activity
Lean meat percentage
Head weight
Abdominal fat weight
Haptoglobin concentration
Carcass weight (hot)
Fat androstenone level
Red blood cell count
Gestation length
Average glycogen
Feed intake
45 min-24 h pH decline

## Sheet: Table S8
Table S8. Pathways associated with CDRs between crossbred pigs and Chinese local pigs
Pathway	Database	ID	P-Value	Input
Cytosolic DNA-sensing pathway	KEGG PATHWAY	ssc04623	1.52107e-06	IRF7|IFN-ALPHAOMEGA|IFN-ALPHA-8|IFN-ALPHA-9|IFNA1|IFNB1|IFN-ALPHA-13|IFN-ALPHA-15|POLR2L
RIG-I-like receptor signaling pathway	KEGG PATHWAY	ssc04622	4.16029e-06	IRF7|IFN-ALPHAOMEGA|IFN-ALPHA-8|IFN-ALPHA-9|IFNA1|IFNB1|IFN-ALPHA-13|IFN-ALPHA-15|IFNE
Toll-like receptor signaling pathway	KEGG PATHWAY	ssc04620	1.45031e-05	IRF7|IFN-ALPHA-8|TOLLIP|IFN-ALPHA-9|IFNA1|IFNB1|IFN-ALPHA-13|MAP2K7|IFN-ALPHA-15|IFN-ALPHAOMEGA
Tuberculosis	KEGG PATHWAY	ssc05152	5.74678e-05	IFN-ALPHAOMEGA|IFN-ALPHA-8|IFN-ALPHA-9|LSP1|CTSD|IFNB1|CD209|IFN-ALPHA-13|IFN-ALPHA-15|LAMP1|RIPK2|IFNA1
Hepatitis C	KEGG PATHWAY	ssc05160	9.58594e-05	IRF7|IFN-ALPHAOMEGA|IFN-ALPHA-8|IFN-ALPHA-9|CD81|HRAS|CLDN19|IFNB1|IFN-ALPHA-13|IFN-ALPHA-15|IFNA1
NOD-like receptor signaling pathway	KEGG PATHWAY	ssc04621	0.000107335	NLRP6|IRF7|IFN-ALPHAOMEGA|IFN-ALPHA-8|IFN-ALPHA-9|IFNA1|IFNB1|RIPK2|IFN-ALPHA-15|NLRP3|IFN-ALPHA-13
Jak-STAT signaling pathway	KEGG PATHWAY	ssc04630	0.000126738	SOCS4|SOCS6|IFN-ALPHAOMEGA|IFN-ALPHA-8|IFN-ALPHA-9|HRAS|IFNB1|IFN-ALPHA-13|IFNE|IFN-ALPHA-15|IFNA1
PI3K-Akt signaling pathway	KEGG PATHWAY	ssc04151	0.000154658	IGF2|LAMA1|TEK|IFN-ALPHAOMEGA|IFN-ALPHA-8|IFN-ALPHA-9|HRAS|NTRK2|IFNB1|INS|IFN-ALPHA-13|IFN-ALPHA-15|MAGI1|PPP2R5E|MLST8|TSC2|IFNA1
Human papillomavirus infection	KEGG PATHWAY	ssc05165	0.000262414	TBPL2|UBE3A|IFN-ALPHAOMEGA|IFN-ALPHA-8|LLGL1|HRAS|IFN-ALPHA-9|LAMA1|IFNB1|IFN-ALPHA-13|IFN-ALPHA-15|MAGI1|PPP2R5E|WNT5A|TSC2|IFNA1
Autoimmune thyroid disease	KEGG PATHWAY	ssc05320	0.000404996	IFN-ALPHAOMEGA|IFN-ALPHA-8|IFN-ALPHA-9|IFNA1|IFN-ALPHA-13|IFN-ALPHA-15
Kaposi sarcoma-associated herpesvirus infection	KEGG PATHWAY	ssc05167	0.000459019	IRF7|IFN-ALPHAOMEGA|IFN-ALPHA-8|IFN-ALPHA-9|HRAS|IFNB1|IFN-ALPHA-13|MAP2K7|IFN-ALPHA-15|ATG14|IFNA1
Influenza A	KEGG PATHWAY	ssc05164	0.000493078	XPO1|IRF7|IFN-ALPHAOMEGA|IFN-ALPHA-8|IFN-ALPHA-9|IFNA1|IFNB1|IFN-ALPHA-13|IFN-ALPHA-15|NLRP3
Natural killer cell mediated cytotoxicity	KEGG PATHWAY	ssc04650	0.000587164	IFN-ALPHAOMEGA|IFN-ALPHA-8|IFN-ALPHA-9|HRAS|IFNB1|IFN-ALPHA-13|IFN-ALPHA-15|IFNA1
Hepatitis B	KEGG PATHWAY	ssc05161	0.000657248	IRF7|IFN-ALPHAOMEGA|IFN-ALPHA-8|IFN-ALPHA-9|HRAS|IFNB1|IFN-ALPHA-13|MAP2K7|IFN-ALPHA-15|IFNA1
Epstein-Barr virus infection	KEGG PATHWAY	ssc05169	0.00097826	IRF7|IFN-ALPHAOMEGA|IFN-ALPHA-8|IFN-ALPHA-9|IFNA1|FCER2|PSMD13|IFNB1|IFN-ALPHA-13|MAP2K7|IFN-ALPHA-15
Measles	KEGG PATHWAY	ssc05162	0.000979031	IRF7|IFN-ALPHAOMEGA|IFN-ALPHA-8|IFN-ALPHA-9|IFNA1|IFNB1|CD209|IFN-ALPHA-13|IFN-ALPHA-15
Necroptosis	KEGG PATHWAY	ssc04217	0.00163152	IFN-ALPHAOMEGA|IFN-ALPHA-8|IFN-ALPHA-9|IFNA1|CHMP4C|IFNB1|IFN-ALPHA-13|IFN-ALPHA-15|NLRP3
Prolactin signaling pathway	KEGG PATHWAY	ssc04917	0.00204141	SOCS4|SOCS6|ESR2|HRAS|INS|TH
Fanconi anemia pathway	KEGG PATHWAY	ssc03460	0.00238698	TELO2|FANCL|TOP3A|RMI1|EME2
Human immunodeficiency virus 1 infection	KEGG PATHWAY	ssc05170	0.00428797	IFN-ALPHAOMEGA|IFN-ALPHA-8|IFN-ALPHA-9|HRAS|IFNB1|CUL4A|IFN-ALPHA-13|MAP2K7|IFN-ALPHA-15|IFNA1
Neurotrophin signaling pathway	KEGG PATHWAY	ssc04722	0.00588943	RPS6KA1|HRAS|NTRK2|RIPK2|MAP2K7|SH2B3|MAPK7
Human cytomegalovirus infection	KEGG PATHWAY	ssc05163	0.00606079	IFN-ALPHAOMEGA|IFN-ALPHA-8|IFN-ALPHA-9|HRAS|ROCK1|IFNB1|IFN-ALPHA-13|IFN-ALPHA-15|TSC2|IFNA1
Homologous recombination	KEGG PATHWAY	ssc03440	0.00694527	RBBP8|TOP3A|NBN|BABAM2
Autophagy - animal	KEGG PATHWAY	ssc04140	0.0092281	HRAS|CTSD|INS|ATG14|LAMP1|MLST8|TSC2
Viral carcinogenesis	KEGG PATHWAY	ssc05203	0.0184916	TBPL2|REL|IRF7|HDAC4|HRAS|UBE3A|HNRNPK|SND1
Oocyte meiosis	KEGG PATHWAY	ssc04114	0.0188525	RPS6KA1|CDC16|SPDYA|PPP1CB|INS|PPP2R5E
Herpes simplex virus 1 infection	KEGG PATHWAY	ssc05168	0.0195913	IRF7|IFN-ALPHAOMEGA|IFN-ALPHA-8|IFN-ALPHA-9|IFNA1|ZNF484|IFNB1|IFN-ALPHA-13|IFN-ALPHA-15|PPP1CB|TSC2|ZNF558
mTOR signaling pathway	KEGG PATHWAY	ssc04150	0.0197461	RPS6KA1|HRAS|INS|TELO2|WNT5A|MLST8|TSC2
Sphingolipid signaling pathway	KEGG PATHWAY	ssc04071	0.0202619	CERS4|HRAS|CTSD|ROCK1|PPP2R5E|SGPP1
Yersinia infection	KEGG PATHWAY	ssc05135	0.0266115	RPS6KA1|NLRP3|ROCK1|IFNB1|MAP2K7|ACTR2
Long-term potentiation	KEGG PATHWAY	ssc04720	0.0302157	GRIA2|RPS6KA1|HRAS|PPP1CB
Tight junction	KEGG PATHWAY	ssc04530	0.0313371	LLGL1|ARHGEF18|CLDN19|ROCK1|MAP2K7|MAGI1|ACTR2
Aldosterone-regulated sodium reabsorption	KEGG PATHWAY	ssc04960	0.0316684	SFN|SLC9A3R2|INS
MAPK signaling pathway	KEGG PATHWAY	ssc04010	0.0342037	IGF2|RPS6KA1|TEK|HRAS|NTRK2|INS|ECSIT|MAP2K7|MAPK7|MAPK8IP3
Ubiquitin mediated proteolysis	KEGG PATHWAY	ssc04120	0.0351897	CUL4A|CDC16|UBE3A|FBXW8|FANCL|KLHL9
Neuroactive ligand-receptor interaction	KEGG PATHWAY	ssc04080	0.040207	GRIA2|DRD4|RXFP2|GLRB|ADCYAP1|FSHR|SCT|GABBR2|AGT|NPW|MC4R
Cytokine-cytokine receptor interaction	KEGG PATHWAY	ssc04060	0.0445109	IFN-ALPHAOMEGA|IFN-ALPHA-8|IFN-ALPHA-9|IFNA1|IFNB1|IFN-ALPHA-13|IFN-ALPHA-15|CCL25|IFNE

## Sheet: Table S9
Table S9. Pathways associated with CDRs between crossbred pigs and commercial pigs
Pathway	Database	ID	P-Value	Input
Insulin resistance	KEGG PATHWAY	ssc04931	0.000248251	PPP1R3B|PRKAG3|GSK3B|CRTC2|CREB3L4|INS|SLC27A3|SLC27A2
Human papillomavirus infection	KEGG PATHWAY	ssc05165	0.000273048	LAMA1|HEYL|CREB3L4|ATP6V1D|COL9A2|WNT10A|ITGA4|WNT6|MPP5|GSK3B|MAGI1|PPP2R5E|ATP6V1B1|WNT5A
mTOR signaling pathway	KEGG PATHWAY	ssc04150	0.000423493	ATP6V1D|RRAGC|WNT10A|WNT6|CEP192|GSK3B|ATP6V1B1|WNT5A|INS
Melanogenesis	KEGG PATHWAY	ssc04916	0.000741774	MC1R|WNT10A|WNT6|KIT|CREB3L4|WNT5A|GSK3B
PI3K-Akt signaling pathway	KEGG PATHWAY	ssc04151	0.00135958	IGF2|LAMA1|MAGI1|COL9A2|KIT|ITGA4|GSK3B|CRTC2|CSF3R|CREB3L4|PPP2R5E|INS|KDR
Nicotine addiction	KEGG PATHWAY	ssc05033	0.00278182	GABRB1|GABRG1|GABRA4|GABRA2
Hippo signaling pathway	KEGG PATHWAY	ssc04390	0.00678766	BMP8A|BMP8B|WNT10A|WNT6|MPP5|GSK3B|WNT5A
ECM-receptor interaction	KEGG PATHWAY	ssc04512	0.00833135	COL9A2|LAMA1|CD47|ITGA4|FRAS1
Proteoglycans in cancer	KEGG PATHWAY	ssc05205	0.00928274	IGF2|WNT10A|WNT6|GPC1|IHH|HCLS1|WNT5A|KDR
Hepatocellular carcinoma	KEGG PATHWAY	ssc05225	0.0093773	IGF2|ARID2|WNT6|NQO1|WNT10A|WNT5A|GSK3B
GABAergic synapse	KEGG PATHWAY	ssc04727	0.00954324	GABRB1|GABRG1|GPHN|GABRA4|GABRA2
Tight junction	KEGG PATHWAY	ssc04530	0.0112416	TJP1|MYH15|PRKAG3|MPP5|MAGI1|HCLS1|RAB13
Ubiquinone and other terpenoid-quinone biosynthesis	KEGG PATHWAY	ssc00130	0.0137703	VKORC1|NQO1
Basal cell carcinoma	KEGG PATHWAY	ssc05217	0.0145114	WNT10A|WNT5A|WNT6|GSK3B
Signaling pathways regulating pluripotency of stem cells	KEGG PATHWAY	ssc04550	0.0146485	MYF5|WNT10A|OTX1|WNT6|GSK3B|WNT5A
Taste transduction	KEGG PATHWAY	ssc04742	0.0176175	TRPM5|GABRA4|HCN4|GABRA2
Cell adhesion molecules (CAMs)	KEGG PATHWAY	ssc04514	0.0187223	CDH15|CD276|ITGA4|CD86|NEO1|ITGAM
Breast cancer	KEGG PATHWAY	ssc05224	0.0198503	HEYL|WNT10A|WNT6|KIT|WNT5A|GSK3B
Gastric acid secretion	KEGG PATHWAY	ssc04971	0.0220425	CCKBR|MYLK4|MYLK|KCNQ1
Cushing syndrome	KEGG PATHWAY	ssc04934	0.0228704	WNT10A|WNT6|GSK3B|CREB3L4|WNT5A|ARMC5
Focal adhesion	KEGG PATHWAY	ssc04510	0.0235886	LAMA1|ITGA4|MYLK4|COL9A2|MYLK|GSK3B|KDR
Neuroactive ligand-receptor interaction	KEGG PATHWAY	ssc04080	0.0247684	CCKBR|MC1R|GPR156|GABRG1|GRIK3|GABRA4|GABRB1|GRM7|MC5R|GABRA2
Primary bile acid biosynthesis	KEGG PATHWAY	ssc00120	0.0285705	CYP27A1|HSD3B7
Sphingolipid signaling pathway	KEGG PATHWAY	ssc04071	0.0287694	SMPD1|CTSD|PLD1|SGPP1|PPP2R5E
AMPK signaling pathway	KEGG PATHWAY	ssc04152	0.0324243	PPP2R5E|PRKAG3|CRTC2|CREB3L4|INS
Type I diabetes mellitus	KEGG PATHWAY	ssc04940	0.0328827	INS|CPE|CD86
cAMP signaling pathway	KEGG PATHWAY	ssc04024	0.0352151	NPR1|PLD1|HCN4|RAPGEF4|CNGA1|CNGA4|CREB3L4
cGMP-PKG signaling pathway	KEGG PATHWAY	ssc04022	0.0354007	NPR1|MYLK4|MYLK|INS|CNGA1|CREB3L4
Amino sugar and nucleotide sugar metabolism	KEGG PATHWAY	ssc00520	0.0363343	GMDS|NAGK|UGP2
Hematopoietic cell lineage	KEGG PATHWAY	ssc04640	0.0404431	ITGA4|ITGAM|CSF3R|KIT
Morphine addiction	KEGG PATHWAY	ssc05032	0.043208	GABRB1|GABRG1|GABRA4|GABRA2
TGF-beta signaling pathway	KEGG PATHWAY	ssc04350	0.0460767	NEO1|BMP8A|BMP8B|FBN1
Insulin signaling pathway	KEGG PATHWAY	ssc04910	0.0474237	PRKAG3|INS|PPP1R3B|FLOT2|GSK3B

## Sheet: Table S10
Table S10. All TE loci information for transduction
TE information			TE transduction information
Chromosome	Position	TE Length	METRANS	MESOURCE	Stand
2	119600643	739	7:21897459-21897484	7:21897459	+
6	73443300	82	6:122801699-122801710	6:122801699	+
6	135195786	462	X:53095784-53095796	X:53095796	-
8	136011015	1019	3:87128416-87128429	3:87128416	+
13	6569049	4147	8:108772513-108773078	8:108773078	-
13	28202801	3455	9:89886407-89886439	9:89886439	-
14	106315994	3389	9:102837063-102837068	9:102837063	+
